# Supplementary material for: Association between dietary contribution of ultra-processed foods and urinary concentrations of phthalates and bisphenol in a nationally representative sample of the US population aged 6 years and older
Source: PLoS One. 2020 Jul 31;15(7):e0236738. doi: 10.1371/journal.pone.0236738 (PMC7394369; doi:10.1371/journal.pone.0236738)
Supplement: S1 Fig — The values shown on the x-axis correspond to the 5th, 27.5th, 50th, 72.5th, and 95th centiles for percentage of total energy from ultra-processed foods (knots). All regressions were adjusted for cycle, sex, age group (6 to 11, 12 to 19, +20), race/ethnicity (Mexican American, Other Hispanic, Non-Hispanic White, Non-Hispanic Black, Other Race), ratio of family income to poverty (Supplemental Nutrition Assistance Program 0.00–1.30, >1.30–3.50 and >3.50 and over), energy intake above recommended levels (y/n), BMI (underweight, normoweight, overweight, obesity), physical activity (low, medium, high) and current smoking (y/n). Di(2-ethylhexyl) phthalate (nmol/g creatinine): Wald test for linear term p = 0.354; Wald test for all non-linear terms p = 0.4203).Di-isononyl phthalate (nmol/g creatinine): There was little evidence of non-linearity in the restricted cubic spline model (Wald test for linear term p = 0.005; Wald test for all non-linear terms p = 0.3945).Mono(carboxynonyl) Phthalate (nmol/g creatinine): There was evidence of non-linearity in the restricted cubic spline model (Wald test for linear term p = 0.031; Wald test for all non-linear terms p = 0.4646).Mono(3-carboxypropyl) phthalate (nmol/g creatinine): Wald test for linear term p = 0.056; Wald test for all non-linear terms p = 0.4721.Mono-benzyl phthalate (nmol/g creatinine): Wald test for linear term p = 0.276; Wald test for all non-linear terms p = 0.1786.BPA: Wald test for linear term p = 0.177; Wald test for all non-linear terms p = 0.3955.BPF: Wald test for linear term p = 0.493; Wald test for all non-linear terms p = 0.2131.BPS: Wald test for linear term p = 0.318; Wald test for all non-linear terms p = 0.7867. (XLSX) [file pone.0236738.s001.xlsx]

## Sheet: S1F_5knots
	S1 Figure. Phthalate/Bisphenol levels standardized in ηmol/g creatinine regressed on the dietary contribution of ultra-processed foods (% of total energy intake) using restricted cubic splines. Subsample of US population aged 6 + years (NHANES 2009-2016)
	The values shown on the x-axis correspond to the 5th, 27.5th, 50th, 72.5th, and 95th centiles for percentage of total energy from ultra-processed foods (knots).
	All regressions were adjusted for cycle, sex, age group (6 to 11, 12 to 19, +20), race/ethnicity (Mexican American, Other Hispanic, Non-Hispanic White, Non-Hispanic Black, Other Race), ratio of family income to poverty (Supplemental Nutrition Assistance Program 0.00–1.30, >1.30–3.50 and >3.50 and over), energy intake above recommended levels (y/n), BMI (underweight, normoweight, overweight, obesi…
	Di(2-ethylhexyl) phthalate (nmol/g creatinine): Wald test for linear term p=0.354; Wald test for all non-linear terms p=0.4203).
	Di-isononyl phthalate (nmol/g creatinine): There was little evidence of non-linearity in the restricted cubic spline model (Wald test for linear term p=0.005; Wald test for all non-linear terms p=0.3945).
	Mono(carboxynonyl) Phthalate (nmol/g creatinine): There was evidence of non-linearity in the restricted cubic spline model (Wald test for linear term p=0.031; Wald test for all non-linear terms p=0.4646).
	Mono(3-carboxypropyl) phthalate (nmol/g creatinine): Wald test for linear term p=0.056; Wald test for all non-linear terms p=0.4721
	Mono-benzyl phthalate (nmol/g creatinine): Wald test for linear term p=0.276; Wald test for all non-linear terms p=0.1786
	BPA: Wald test for linear term p=0.177; Wald test for all non-linear terms p=0.3955
	BPF: Wald test for linear term p=0.493; Wald test for all non-linear terms p=0.2131
	BPS: Wald test for linear term p=0.318; Wald test for all non-linear terms p=0.7867
