# Supplementary material for: Association between dietary contribution of ultra-processed foods and urinary concentrations of phthalates and bisphenol in a nationally representative sample of the US population aged 6 years and older
Source: PLoS One. 2020 Jul 31;15(7):e0236738. doi: 10.1371/journal.pone.0236738 (PMC7394369; doi:10.1371/journal.pone.0236738)
Supplement: S1 Table — (XLSX) [file pone.0236738.s002.xlsx]

## Sheet: S1T
	S1 Table. Summary of phthalate parent compounds/metabolites, Bisphenols, and their proposed sources (based on Pacyga et al. 2019)
	Compound categorization	Parent compound (name; abbreviation)	Metabolite (name; abbreviation)	Variable name in NHANES	Formula	Molecular weight (g/mol)	Exposure sources
	High-molecular-weight phthalate	Di(2-ethylhexyl) phthalate; ΣDEHP	Mono(2-ethylhexyl) phthalate; mEHP	URXMHP	C16H22O4	278.344	PVC plastics
			Mono(2-ethyl-5-hydroxyhexyl) phthalate; mEHHP	URXMHH	C16H22O5	294.34	Food packaging and processing
			Mono(2-ethyl-5-oxohexyl) phthalate; mEOHP	URXMOH	C16H20O5	292.33	Medical devices
			Mono(2-ethyl-5-carboxypentyl) phthalate; mECPP	URXECP	C16H20O6	308.33	Pharmaceutical coatings
							Building materials
		Di-isononyl phthalate; ΣDiNP	Mono-isononyl phthalate; mNP/miNP	URXMNP	C17H24O4	292.37	PVC plastics
			Monocarboxyoctyl phthalate; mCOP	URXCOP	C17H22O6	322.14	Food packaging
			Monooxononyl phthalate; mONP	not available			Building materials
							Car interiors
							Drinking straws
		Di-isodecyl phthalate; DiDP	Monocarboxynonyl phthalate; mCNP	URXCNP	C18H24O6	336.38	PVC plastics
							Food packaging
							Building materials
							Car interiors
							Swimming pools
		Di-n-octyl phthalate; DOP/DnOP	Mono (3-carboxypropyl) phthalate; mCPP	URXMC1	C12H12O6	252.22	PVC plastics
							Food packaging
							Building materials
							Adhesives
		Benzylbutyl phthalate; BBzP	Monobenzyl phthalate; mBzP	URXMZP	C15H12O4	256.25	PVC plastics
							Food packaging
							Car care products
							Some PCPs
	Low-molecular-weight phthalate	Diethyl phthalate; DEP	Monoethyl phthalate; mEP	URXMEP	C10-H10-O4	194.18	Fragrant PCPs: perfumes/colognes, deodorants, soaps, shampoos, lotions
		Di-n-butyl phthalate; DBP/DnBP	Mono-n-butyl phthalate; mBP/mnBP	URXMBP	C12H14O4	222.24	PCPs: nail polish, cosmetics
			Mono-hydroxybutyl phthalate; mHBP	not available			Printing inks
		Di-iso-butyl phthalate; DiBP	Mono-isobutyl phthalate; miBP	URXMIB	C12H14O4	222.24	Pharmaceutical coatings
			Mono-hydroxyl-isobutyl phthalate; mHiBP	not available			Insecticides
	Bisphenol	Bisphenol A; BPA		BPA			Polycarbonate plastics and epoxy resins
		Bisphenol S; BPS		BPS			Food packaging: lining food cans, beverage containers
		Bisphenol F; BPF		BPF			Plastic dinnerware
							Dental sealants
							Thermal receipts
