# Supplementary material for: Association between dietary contribution of ultra-processed foods and urinary concentrations of phthalates and bisphenol in a nationally representative sample of the US population aged 6 years and older
Source: PLoS One. 2020 Jul 31;15(7):e0236738. doi: 10.1371/journal.pone.0236738 (PMC7394369; doi:10.1371/journal.pone.0236738)
Supplement: S2 Table — Subsample of US population aged 6 + years (NHANES 2009–2016). Legend. aFor all phthalates: Mean (range) dietary contribution of processed foods (% of total gram intake) per quintile [n]: 1st = 7.2 (0 to 12.4)%; 2nd = 17.2 (12.4 to 22.1)%; 3rd = 27.8 (22.1 to 34.2)%; 4th = 42.0 (34.2 to 51.3)%; 5th = 68.2 (51.3 to 100)%. All analysis adjusted for cycle, sex, age group (6 to 11, 12 to 19, +20), race/ethnicity (Mexican American, Other Hispanic, Non-Hispanic White, Non-Hispanic Black, Other Race), ratio of family income to poverty (Supplemental Nutrition Assistance Program 0.00–1.30, >1.30–3.50 and >3.50 and over) + energy intake above recommended levels (y/n), BMI (underweight, normoweight, overweight, obesity), physical activity (low, medium, high) and current smoking (y/n). Geometric mean (GM) presented in all cases. (XLSX) [file pone.0236738.s003.xlsx]

## Sheet: S2T
	S2 Table. Phthalate/Bisphenol levels according to the quintiles of dietary contribution of ultra-processed foods (% of total grams). Subsample of US population aged 6 + years (NHANES 2009-2016)
			Quintile of dietary contribution of ultra-processed foods (% of total gram intake)a
			Q1	Q2	Q3	Q4	Q5	p for trend
	GM	ΣDEHP (ηmol/g creat.)	97.9462	93.3556	99.4114	91.7488	95.2832	0.3
		ΣDiNP (ηmol/g creat.)	48.6453	51.5608	53.7079	55.2662	56.4025	0.017
		mCNP (ηmol/g creat.)	7.22069	7.63972	7.29035	7.74319	7.67092	0.213
		mCPP (ηmol/g creat.)	8.65459	8.57252	8.63662	9.30238	9.31022	0.066
		mBzP (ηmol/g creat.)	19.2476	18.9362	18.9341	20.4149	21.5859	0.009
		BPA (ηmol/g creat.)	6.23841	6.20694	6.4423	6.49431	6.80225	0.028
		BPF (ηmol/g creat.)	1.97804	2.25415	2.18722	2.33344	2.57383	0.014
		BPS (ηmol/g creat.)	1.97811	1.72554	1.73431	1.79316	1.67095	0.101
	aFor all phthalates: Mean (range) dietary contribution of processed foods (% of total gram intake) per quintile [n]: 1st=7.2 (0 to 12.4)%; 2nd=17.2 (12.4 to 22.1)%; 3rd=27.8 (22.1 to 34.2)%; 4th=42.0 (34.2 to 51.3)%; 5th=68.2 (51.3 to 100)%
	Note: All analysis adjusted for cycle, sex, age group (6 to 11, 12 to 19, +20), race/ethnicity (Mexican American, Other Hispanic, Non-Hispanic White, Non-Hispanic Black, Other Race), ratio of family income to poverty (Supplemental Nutrition Assistance Program 0.00–1.30, >1.30–3.50 and >3.50 and over) + energy intake above recommended levels (y/n), BMI (underweight, normoweight, overweight, obesit…
