# Supplementary material for: Association between dietary contribution of ultra-processed foods and urinary concentrations of phthalates and bisphenol in a nationally representative sample of the US population aged 6 years and older
Source: PLoS One. 2020 Jul 31;15(7):e0236738. doi: 10.1371/journal.pone.0236738 (PMC7394369; doi:10.1371/journal.pone.0236738)
Supplement: S3 Table — Subsample of US population aged 6 + years (NHANES 2009–2016). Legend: aAll analysis adjusted for cycle, sex, age group (6 to 11, 12 to 19, +20), race/ethnicity (Mexican American, Other Hispanic, Non-Hispanic White, Non-Hispanic Black, Other Race), ratio of family income to poverty (Supplemental Nutrition Assistance Program 0.00–1.30, >1.30–3.50 and >3.50 and over), energy intake above recommended levels (y/n), BMI (underweight, normoweight, overweight, obesity), physical activity (low, medium, high) and current smoking (y/n). bGM = geometric mean. cAditionally adjusted for total fat intake (% of total energy intake). dAditionally adjusted for fast food intake (% of total energy intake). eAditionally adjusted for creatinine concentration (milligrams/dL) (Ln). (XLSX) [file pone.0236738.s004.xlsx]

## Sheet: S3T
	S3 Table. Sensitivity analysis of the association between dietary contribution of ultra-processed foods and Phthalate/Bisphenol levelsa. Subsample of US population aged 6 + years (NHANES 2009-2016)
			Quintile of dietary contribution of ultra-processed foods (% of total energy intake)a
			Q1	Q2	Q3	Q4	Q5	p for trend
	ΣDEHP (GMb)	plus total fat intake (in ηmol/g creatinine)c	98.8424	96.4162	91.6342	95.1557	95.7009	0.306
		plus fast food intake (% of total energy intake)d	99.2526	97.0103	91.6996	95.0434	94.7652	0.149
		plus creatinine concentration (in ηmol/mL)e	0.0932204	0.0916134	0.0872375	0.0910522	0.0920853	0.685
	ΣDiNP (GM)	plus total fat intake	47.3941	52.4175	50.7485	57.9649	57.518	0.001
		plus fast food intake	50.2825	54.9585	51.3385	56.7596	52.1935	0.429
		plus creatinine concentration	0.0443283	0.0497368	0.0482607	0.0556594	0.0557518	<0.001
	mCNP (GM)	plus total fat intake	6.93284	7.42499	7.35053	8.03499	7.85997	0.002
		plus fast food intake	7.05189	7.54531	7.3744	7.98856	7.62327	0.043
		plus creatinine concentration	0.00649562	0.00703707	0.00699619	0.00770862	0.00761442	<0.001
	mCPP (GM)	plus total fat intake	8.50507	9.04927	8.14671	9.47604	9.34718	0.063
		plus fast food intake	8.80424	9.3198	8.20142	9.36211	8.81443	0.944
		plus creatinine concentration	0.00800005	0.00860435	0.00774933	0.00907857	0.00900829	0.021
	mBzP (GM)	plus total fat intake	19.1604	18.7707	19.2899	20.5495	21.3532	0.011
		plus fast food intake	19.1076	18.6857	19.281	20.5648	21.5037	0.015
		plus creatinine concentration	0.0184599	0.017953	0.0183923	0.019494	0.0201242	0.038
	BPA (GM)	plus total fat intake	6.30396	6.17931	6.33744	6.64376	6.71943	0.053
		plus fast food intake	6.33398	6.20537	6.33132	6.65154	6.65942	0.073
		plus creatinine concentration	0.00595737	0.00586821	0.00602842	0.00636656	0.00644644	0.017
	BPF (GM)	plus total fat intake	1.797	2.30486	2.35015	2.4966	2.47752	0.007
		plus fast food intake	1.80726	2.30944	2.28357	2.55618	2.40662	0.003
		plus creatinine concentration	0.348842	0.453567	0.454541	0.51621	0.508463	<0.001
	BPS (GM)	plus total fat intake	2.12266	1.78016	1.75238	1.66972	1.5972	0.002
		plus fast food intake	2.17575	1.81289	1.76622	1.6526	1.53949	<0.001
		plus creatinine concentration	0.00207513	0.00174831	0.00173422	0.00165631	0.00161819	0.003
	aAll analysis adjusted for cycle, sex, age group (6 to 11, 12 to 19, +20), race/ethnicity (Mexican American, Other Hispanic, Non-Hispanic White, Non-Hispanic Black, Other Race), ratio of family income to poverty (Supplemental Nutrition Assistance Program 0.00–1.30, >1.30–3.50 and >3.50 and over), energy intake above recommended levels (y/n), BMI (underweight, normoweight, overweight, obesity), ph…
	bGM= geometric mean
	cAditionally adjusted for total fat intake (% of total energy intake)
	dAditionally adjusted for fast food intake (% of total energy intake)
	eAditionally adjusted for creatinine concentration (milligrams/dL) (Ln)
