# Supplementary material for: Association between dietary contribution of ultra-processed foods and urinary concentrations of phthalates and bisphenol in a nationally representative sample of the US population aged 6 years and older
Source: PLoS One. 2020 Jul 31;15(7):e0236738. doi: 10.1371/journal.pone.0236738 (PMC7394369; doi:10.1371/journal.pone.0236738)
Supplement: S4 Table — Subsample of US population aged 6 + years (NHANES 2009–2016) (n = 9,416 for phthalates and n = 9,320 for bisphenol). Legend: aMean (range) dietary contribution of UPF derived total fat intake per quintile: 1st = 6.3 (0 to 10.2); 2nd = 13.3 (10.2 to 16.1); 3rd = 18.8 (16.1 to 21.6); 4th = 24.6 (21.6 to 28.1); 5th = 34.1 (28.1 to 58.6). sAll analysis adjusted for cycle, sex, age group (6 to 11, 12 to 19, +20), race/ethnicity (Mexican American, Other Hispanic, Non-Hispanic White, Non-Hispanic Black, Other Race), ratio of family income to poverty (Supplemental Nutrition Assistance Program 0.00–1.30, >1.30–3.50 and >3.50 and over) + energy intake above recommended levels (y/n), BMI (underweight, normoweight, overweight, obesity), physical activity (low, medium, high) and current smoking (y/n). Geometric mean (GM) presented in all cases. (XLSX) [file pone.0236738.s005.xlsx]

## Sheet: S4T
	S4 Table. Phthalate/ Bisphenol levels standardized in ηmol/g creatinine according to the quintiles of dietary contribution of total fat in UPF derived energy intake (% of total energy intake). Subsample of US population aged 6 + years (NHANES 2009-2016) (n=9,416 for phthalates and n=9,320 for bisphenol)
		Quintile of dietary contribution of fat in UPF derived total energy intake (% of total energy intake)a
		Q1	Q2	Q3	Q4	Q5	p for trend
	ΣDEHP (ηmol/g creat.)	95.0918	94.6313	93.7953	96.968	97.1636	0.329
	ΣDiNP (ηmol/g creat.)	45.5927	49.2409	54.5478	58.9705	58.1953	<0.001
	mCNP (ηmol/g creat.)	6.7581	7.30481	7.61273	8.02947	7.91812	<0.001
	mCPP (ηmol/g creat.)	8.17535	8.55464	8.71891	9.81611	9.27691	0.002
	mBzP (ηmol/g creat.)	19.4717	19.8034	20.0591	19.2285	20.465	0.558
	BPA (ηmol/g creat.)	6.14184	6.25051	6.57757	6.57858	6.62907	0.062
	BPF (ηmol/g creat.)	1.82099	2.28713	2.25371	2.32874	2.69967	0.001
	BPS (ηmol/g creat.)	2.03481	1.77338	1.71744	1.68719	1.69109	0.009
	aMean (range) dietary contribution of UPF derived total fat intake per quintile: 1st=6.3 (0 to 10.2); 2nd=13.3 (10.2 to 16.1); 3rd=18.8 (16.1 to 21.6); 4th=24.6 (21.6 to 28.1); 5th=34.1 (28.1 to 58.6)
	Note: All analysis adjusted for cycle, sex, age group (6 to 11, 12 to 19, +20), race/ethnicity (Mexican American, Other Hispanic, Non-Hispanic White, Non-Hispanic Black, Other Race), ratio of family income to poverty (Supplemental Nutrition Assistance Program 0.00–1.30, >1.30–3.50 and >3.50 and over) + energy intake above recommended levels (y/n), BMI (underweight, normoweight, overweight, obesit…
