# Supplementary material for: Association between dietary contribution of ultra-processed foods and urinary concentrations of phthalates and bisphenol in a nationally representative sample of the US population aged 6 years and older
Source: PLoS One. 2020 Jul 31;15(7):e0236738. doi: 10.1371/journal.pone.0236738 (PMC7394369; doi:10.1371/journal.pone.0236738)
Supplement: S5 Table — Subsample of US population aged 6 + years (NHANES 2009–2016). Legend: aGM = geometric mean. All analysis were adjusted for cycle, sex, age group (6 to 11, 12 to 19, +20), race/ethnicity (Mexican American, Other Hispanic, Non-Hispanic White, Non-Hispanic Black, Other Race), ratio of family income to poverty (Supplemental Nutrition Assistance Program 0.00–1.30, >1.30–3.50 and >3.50 and over), education (<12y, 12y, >12y), energy intake above recommended levels (y/n), BMI (underweight, normoweight, overweight, obesity), physical activity (low, medium, high) and current smoking (y/n). (XLSX) [file pone.0236738.s006.xlsx]

## Sheet: S5T
	S5 Table. Phthalate/Bisphenol levels standardized in ηmol/g Creatinine according to the quintiles of the dietary contribution of ultra-processed foods (% of total energy intake), stratified by covariates with statistically significant interaction. Subsample of US population aged 6 + years (NHANES 2009-2016)
			Quintile of dietary contribution of ultra-processed foods (% of total energy intake)
			Q1	Q2	Q3	Q4	Q5	p for trend
	ΣDiNP (ηmol/g creat.)	Age group
		6 to 11	54.6497	67.1796	77.0245	81.6785	89.8375	<0.001	0.643878
		12 to 19	52.3216	44.6392	46.227	55.2158	57.8207	0.067	0.105102
		20 or above	45.279	51.8911	48.9497	56.6269	54.9696	0.003	0.21402
	BPA (ηmol/g creat.)	Sex
		Men	5.51811	5.62796	6.2833	6.18348	6.06889	0.054	0.0998117
		Women	7.19747	6.77823	6.33278	7.13382	7.35332	0.514	0.0216541
	aGM= geometric mean
	Note: All analysis were adjusted for cycle, sex, age group (6 to 11, 12 to 19, +20), race/ethnicity (Mexican American, Other Hispanic, Non-Hispanic White, Non-Hispanic Black, Other Race), ratio of family income to poverty (Supplemental Nutrition Assistance Program 0.00–1.30, >1.30–3.50 and >3.50 and over), education (<12y, 12y, >12y), energy intake above recommended levels (y/n), BMI (underweight…
