# Supplementary material for: Association between dietary contribution of ultra-processed foods and urinary concentrations of phthalates and bisphenol in a nationally representative sample of the US population aged 6 years and older
Source: PLoS One. 2020 Jul 31;15(7):e0236738. doi: 10.1371/journal.pone.0236738 (PMC7394369; doi:10.1371/journal.pone.0236738)
Supplement: S6 Table — Subsample of US population aged 6 + years (NHANES 2009–2016). Legend: aMean (range) dietary contribution of ultra-processed foods per quintile: 2009–10: 1st = 27.9 (0 to 40.2); 2nd = 47.0 (40.3 to 53.3); 3rd = 59.2 (53.3 to 64.7); 4th = 70.9 (64.8 to 77.1); 5th = 86.3 (77.1 to 100). 2011–12: 1st = 28.7 (0 to 40.8); 2nd = 48.6 (40.8 to 55.6); 3rd = 61.5 (55.7 to 67.2); 4th = 73.0 (67.2 to 79.7); 5th = 89.0 (79.7 to 100). 2013–14: 1st = 27.4 (0 to 40.1); 2nd = 47.2 (40.1 to 54.1); 3rd = 59.1 (54.2 to 64.8); 4th = 71.3 (64.8 to 78.5); 5th = 87.8 (78.5 to 100). 2015–16: 1st = 24.8 (0 to 36.8); 2nd = 44.6 (36.8 to 51.6); 3rd = 57.4 (51.6 to 63.6); 4th = 69.5 (63.7 to 75.6); 5th = 86.0 (75.6 to 100). bGM = geometric mean. All analysis adjusted for cycle, sex, age group, race/ethnicity, and income, in addition to energy intake above recommended levels (y/n), BMI (underweight, normoweight, overweight, obesity), physical activity (low, medium, high) and current smoking (y/n). (XLSX) [file pone.0236738.s007.xlsx]

## Sheet: S6T
	S6 Table. Phthalate/Bisphenol levels (standardized in ηmol/g creatinine) according to the quintiles of the dietary contribution of ultra-processed foods (% of total energy intake) in each cycle. Subsample of US population aged 6 + years (NHANES 2009-2016)
			Quintile of dietary contribution of ultra-processed foods (% of total energy intake)a
		Cycle	Q1	Q2	Q3	Q4	Q5	p for trend
	ΣDEHP (GMb)	2009-10 (n=2,512)	165.993	167.956	140.047	147.676	160.737	0.338
		2011-12 (n=2,245)	110.461	105.794	100.87	109.021	112.537	0.522
		2013-14 (n=2,395)	78.8437	77.0641	76.1779	78.2955	78.4897	0.965
		2015-16 (n=2,264)	67.6764	64.6482	66.6539	64.981	63.0769	0.357
	ΣDiNP (GM)	2009-10 (n=2,512)	42.5877	45.5242	47.1413	53.2041	49.8524	0.053
		2011-12 (n=2,245)	65.9194	72.1558	74.9184	84.4158	91.9967	0.012
		2013-14 (n=2,395)	63.0665	77.8011	66.4963	74.6126	86.0353	0.011
		2015-16 (n=2,264)	26.4591	32.3393	28.2597	34.7714	29.5333	0.45
	mCNP (GM)	2009-10 (n=2,512)	8.69332	8.72521	8.50913	9.62975	9.05685	0.301
		2011-12 (n=2,245)	7.72115	8.0393	8.32715	8.82851	9.17514	0.078
		2013-14 (n=2,395)	7.17794	8.4585	8.36921	8.46381	9.26596	0.009
		2015-16 (n=2,264)	4.66107	5.51601	4.94868	5.62198	5.31416	0.175
	mCPP (GM)	2009-10 (n=2,512)	13.1379	12.4796	11.6065	13.424	12.7829	0.93
		2011-12 (n=2,245)	12.9169	13.1864	12.1034	14.5685	14.8243	0.109
		2013-14 (n=2,395)	7.41046	8.74319	7.957	8.85104	9.65865	0.002
		2015-16 (n=2,264)	4.08648	4.78787	4.28804	4.84574	4.41058	0.628
	mBzP (GM)	2009-10 (n=2,512)	25.4406	25.1986	25.524	28.5601	27.0547	0.276
		2011-12 (n=2,245)	19.4364	19.1051	19.558	21.665	20.4851	0.403
		2013-14 (n=2,395)	16.312	16.6942	16.686	18.3231	19.0738	0.047
		2015-16 (n=2,264)	16.8284	16.3501	15.9187	17.3749	18.5259	0.28
	BPA (GM)	2009-10 (n=2,512)	8.19925	8.04242	7.95457	8.5086	9.68887	0.102
		2011-12 (n=2,249)	7.51576	7.46873	7.17266	8.35561	7.16551	0.927
		2013-14 (n=2,395)	5.47251	5.48598	5.47702	5.89377	5.98535	0.096
		2015-16 (n=2,264)	4.741	4.73057	4.84778	4.84272	5.08276	0.384
	BPF (GM)	2013-14 (n=2,391)	2.17244	2.78976	2.67948	3.05338	2.8169	0.045
		2015-16 (n=2,264)	1.52361	1.78528	2.09285	2.11174	2.11039	0.023
	BPS (GM)	2013-14 (n=2,391)	1.95405	1.60514	1.73298	1.57914	1.56975	0.086
		2015-16 (n=2,264)	2.23721	1.90678	1.85976	1.78326	1.63216	0.009
	aMean (range) dietary contribution of ultra-processed foods per quintile:
	2009-10: 1st=27.9 (0 to 40.2); 2nd= 47.0 (40.3 to 53.3); 3rd= 59.2 (53.3 to 64.7); 4th=70.9 (64.8 to 77.1); 5th= 86.3 (77.1 to 100)
	2011-12: 1st=28.7 (0 to 40.8); 2nd= 48.6 (40.8 to 55.6); 3rd= 61.5 (55.7 to 67.2); 4th=73.0 (67.2 to 79.7); 5th= 89.0 (79.7 to 100)
	2013-14: 1st=27.4 (0 to 40.1); 2nd= 47.2 (40.1 to 54.1); 3rd= 59.1 (54.2 to 64.8); 4th=71.3 (64.8 to 78.5); 5th= 87.8 (78.5 to 100)
	2015-16: 1st=24.8 (0 to 36.8); 2nd= 44.6 (36.8 to 51.6); 3rd= 57.4 (51.6 to 63.6); 4th=69.5 (63.7 to 75.6); 5th= 86.0 (75.6 to 100)
	bGM= geometric mean
	Note: All analysis adjusted for cycle, sex, age group, race/ethnicity, and income, in addition to energy intake above recommended levels (y/n), BMI (underweight, normoweight, overweight, obesity), physical activity (low, medium, high) and current smoking (y/n).
