# Supplementary material for: Association between dietary contribution of ultra-processed foods and urinary concentrations of phthalates and bisphenol in a nationally representative sample of the US population aged 6 years and older
Source: PLoS One. 2020 Jul 31;15(7):e0236738. doi: 10.1371/journal.pone.0236738 (PMC7394369; doi:10.1371/journal.pone.0236738)
Supplement: S7 Table — Subsample of US population aged 6 + years (NHANES 2009–2016). Legend: aFor all phthalates: Mean (range) dietary contribution of unprocessed/ minimally processed foods per quintile [n]: 1st = 5.8 (0 to 11.9)% [n = 1784]; 2nd = 16.7 (15.8 to 23.6)% [n = 1746]; 3rd = 25.7 (23.6 to 31.3) [n = 1773]; 4th = 36.2 (31.3 to 41.3) [n = 1928]; 5th = 55.4 (41.3 to 100) [n = 2185]. All analysis adjusted for cycle, sex, age group (6 to 11, 12 to 19, +20), race/ethnicity (Mexican American, Other Hispanic, Non-Hispanic White, Non-Hispanic Black, Other Race), ratio of family income to poverty (Supplemental Nutrition Assistance Program 0.00–1.30, >1.30–3.50 and >3.50 and over) + energy intake above recommended levels (y/n), BMI (underweight, normoweight, overweight, obesity), physical activity (low, medium, high) and current smoking (y/n). Geometric mean (GM) presented in all cases. (XLSX) [file pone.0236738.s008.xlsx]

## Sheet: S7T
	S7 Table. Phthalate/Bisphenol levels according to the quintiles of dietary contribution of minimally processed foods (% of total energy intake). Subsample of US population aged 6 + years (NHANES 2009-2016)
			Quintile of dietary contribution of minimally processed foods (% of total energy intake)a
			Q1	Q2	Q3	Q4	Q5	p for trend
	GM	ΣDEHP (ηmol/g creat.)	94.4983	93.5475	98.7794	96.0319	94.8285	0.626
		ΣDiNP (ηmol/g creat.)	59.3096	56.3191	54.4421	51.156	45.1666	<0.001
		mCNP (ηmol/g creat.)	8.25604	7.64392	7.84449	7.23904	6.66593	<0.001
		mCPP (ηmol/g creat.)	9.63552	9.20631	8.81136	8.95858	7.92843	0.002
		mBzP (ηmol/g creat.)	20.5664	21.3371	18.9234	18.7131	19.5881	0.04
		BPA (ηmol/g creat.)	6.69389	6.64436	6.50066	6.38078	5.97431	0.005
		BPF (ηmol/g creat.)	2.65076	2.2737	1.98405	2.65105	1.84746	0.005
		BPS (ηmol/g creat.)	1.6169	1.73198	1.65564	1.96211	1.94988	0.005
	aFor all phthalates: Mean (range) dietary contribution of unprocessed/ minimally processed foods per quintile [n]: 1st=5.8 (0 to 11.9)% [n=1784]; 2nd=16.7 (15.8 to 23.6)% [n=1746]; 3rd=25.7 (23.6 to 31.3) [n=1773]; 4th=36.2 (31.3 to 41.3) [n=1928]; 5th=55.4 (41.3 to 100) [n=2185]
	Note: All analysis adjusted for cycle, sex, age group (6 to 11, 12 to 19, +20), race/ethnicity (Mexican American, Other Hispanic, Non-Hispanic White, Non-Hispanic Black, Other Race), ratio of family income to poverty (Supplemental Nutrition Assistance Program 0.00–1.30, >1.30–3.50 and >3.50 and over) + energy intake above recommended levels (y/n), BMI (underweight, normoweight, overweight, obesit…
