# Supplementary material for: Association between dietary contribution of ultra-processed foods and urinary concentrations of phthalates and bisphenol in a nationally representative sample of the US population aged 6 years and older
Source: PLoS One. 2020 Jul 31;15(7):e0236738. doi: 10.1371/journal.pone.0236738 (PMC7394369; doi:10.1371/journal.pone.0236738)
Supplement: S8 Table — Subsample of US population aged 6 + years (NHANES 2009–2016). Legend: aFor all phthalates: Mean (range) dietary contribution of processed cunilary ingredients per quintile [n]: 1st = 0 (0 to 0)% [n = 2701]; 2nd = 0.8 (0.003 to 1.4)% [n = 1071]; 3rd = 2.5 (1.4 to 3.6)% [n = 1782]; 4th = 5.3 (3.6 to 7.3)% [n = 1891]; 5th = 12.5 (7.3 to 51.4)% [n = 1971]. All analysis adjusted for cycle, sex, age group (6 to 11, 12 to 19, +20), race/ethnicity (Mexican American, Other Hispanic, Non-Hispanic White, Non-Hispanic Black, Other Race), ratio of family income to poverty (Supplemental Nutrition Assistance Program 0.00–1.30, >1.30–3.50 and >3.50 and over) + energy intake above recommended levels (y/n), BMI (underweight, normoweight, overweight, obesity), physical activity (low, medium, high) and current smoking (y/n). Geometric mean (GM) presented in all cases. (XLSX) [file pone.0236738.s009.xlsx]

## Sheet: S8T
	S8 Table. Phthalate/Bisphenol levels according to the quintiles of dietary contribution of processed culinary ingredients (% of total energy intake). Subsample of US population aged 6 + years (NHANES 2009-2016)
			Quintile of dietary contribution of processed culinary ingredients (% of total energy intake)a
			Q1	Q2	Q3	Q4	Q5	p for trend
	GM	ΣDEHP (ηmol/g creat.)	92.3176	92.4198	97.1891	93.9965	102.079	0.008
		ΣDiNP (ηmol/g creat.)	55.9463	51.7047	54.9347	51.7695	49.4171	0.026
		mCNP (ηmol/g creat.)	7.59558	7.39304	7.52206	7.41975	7.53737	0.808
		mCPP (ηmol/g creat.)	9.18472	8.485	9.03571	8.80702	8.65993	0.363
		mBzP (ηmol/g creat.)	19.9933	18.9641	20.2962	20.3243	19.0344	0.553
		BPA (ηmol/g creat.)	6.56061	6.51909	6.41979	6.29435	6.36065	0.319
		BPF (ηmol/g creat.)	2.5472	2.25717	2.25407	2.18901	2.0302	0.019
		BPS (ηmol/g creat.)	1.64335	1.65957	1.69702	1.97042	1.94741	0.001
	aFor all phthalates: Mean (range) dietary contribution of processed cunilary ingredients per quintile [n]: 1st=0 (0 to 0)% [n=2701]; 2nd=0.8 (0.003 to 1.4)% [n=1071]; 3rd=2.5 (1.4 to 3.6)% [n=1782]; 4th=5.3 (3.6 to 7.3)% [n=1891]; 5th=12.5 (7.3 to 51.4)% [n=1971]
	Note: All analysis adjusted for cycle, sex, age group (6 to 11, 12 to 19, +20), race/ethnicity (Mexican American, Other Hispanic, Non-Hispanic White, Non-Hispanic Black, Other Race), ratio of family income to poverty (Supplemental Nutrition Assistance Program 0.00–1.30, >1.30–3.50 and >3.50 and over) + energy intake above recommended levels (y/n), BMI (underweight, normoweight, overweight, obesit…
