# Supplementary material for: Association between dietary contribution of ultra-processed foods and urinary concentrations of phthalates and bisphenol in a nationally representative sample of the US population aged 6 years and older
Source: PLoS One. 2020 Jul 31;15(7):e0236738. doi: 10.1371/journal.pone.0236738 (PMC7394369; doi:10.1371/journal.pone.0236738)
Supplement: S9 Table — Subsample of US population aged 6 + years (NHANES 2009–2016). Legend: aFor all phthalates: Mean (range) dietary contribution of processed foods per quintile [n]: 1st = 0 (0 to 0)% [n = 2280]; 2nd = 1.5 (0.003 to 3.6)% [n = 2038]; 3rd = 5.9 (3.6 to 8.6)% [n = 1915]; 4th = 12.2 (8.6 to 16.7)% [n = 1713]; 5th = 28.2 (16.7 to 88.3)% [n = 1470]. All analysis adjusted for cycle, sex, age group (6 to 11, 12 to 19, +20), race/ethnicity (Mexican American, Other Hispanic, Non-Hispanic White, Non-Hispanic Black, Other Race), ratio of family income to poverty (Supplemental Nutrition Assistance Program 0.00–1.30, >1.30–3.50 and >3.50 and over) + energy intake above recommended levels (y/n), BMI (underweight, normoweight, overweight, obesity), physical activity (low, medium, high) and current smoking (y/n). Geometric mean (GM) presented in all cases. (XLSX) [file pone.0236738.s010.xlsx]

## Sheet: S9T
	S9 Table. Phthalate/Bisphenol levels according to the quintiles of dietary contribution of processed foods (% of total energy intake). Subsample of US population aged 6 + years (NHANES 2009-2016)
			Quintile of dietary contribution of processed foods (% of total energy intake)a
			Q1	Q2	Q3	Q4	Q5	p for trend
	GM	ΣDEHP (ηmol/g creat.)	92.0381	97.7956	96.1688	96.1306	95.6305	0.476
		ΣDiNP (ηmol/g creat.)	50.2243	53.8144	54.3325	52.0473	55.023	0.345
		mCNP (ηmol/g creat.)	7.05181	7.61134	7.50183	7.70131	7.71188	0.083
		mCPP (ηmol/g creat.)	8.29499	9.03511	8.8355	8.94129	9.38712	0.088
		mBzP (ηmol/g creat.)	19.9898	19.6253	21.0101	19.421	19.0092	0.349
		BPA (ηmol/g creat.)	6.24974	6.56168	6.33762	6.45439	6.57515	0.28
		BPF (ηmol/g creat.)	2.1541	2.57583	2.34682	2.07043	2.17159	0.399
		BPS (ηmol/g creat.)	1.72323	1.89032	1.78275	1.70409	1.79226	0.89
	aFor all phthalates: Mean (range) dietary contribution of processed foods per quintile [n]: 1st=0 (0 to 0)% [n=2280]; 2nd=1.5 (0.003 to 3.6)% [n=2038]; 3rd=5.9 (3.6 to 8.6)% [n=1915]; 4th=12.2 (8.6 to 16.7)% [n=1713]; 5th=28.2 (16.7 to 88.3)% [n=1470]
	Note: All analysis adjusted for cycle, sex, age group (6 to 11, 12 to 19, +20), race/ethnicity (Mexican American, Other Hispanic, Non-Hispanic White, Non-Hispanic Black, Other Race), ratio of family income to poverty (Supplemental Nutrition Assistance Program 0.00–1.30, >1.30–3.50 and >3.50 and over) + energy intake above recommended levels (y/n), BMI (underweight, normoweight, overweight, obesit…
